# Supplementary material for: Microbiome characterization of the sea slugs Elysia viridis and Placida dendritica: insights into potential roles in kleptoplasty
Source: BMC Microbiol. 2026 Jan 2;26:19. doi: 10.1186/s12866-025-04573-5 (PMC12781374; doi:10.1186/s12866-025-04573-5)
Supplement: Supplementary file 3 — Supplementary Material 3. [file 12866_2025_4573_MOESM3_ESM.xlsx]

## Sheet: Table S1
Table S1. Operational Taxonomic Units (ZOTUs) detected across all samples of Elysia viridis (Ev) and Placida dendritica (Pd), with taxonomic classification (Phylum, Class, Order, Family and Genus.
	E. viridis										P. dendritica										Domain	Phylum	Class	Order	Family	Genus
otuname	Ev01	Ev02	Ev03	Ev04	Ev05	Ev06	Ev07	Ev08	Ev09	Ev10	Pd01	Pd02	Pd03	Pd04	Pd05	Pd06	Pd07	Pd08	Pd09	Pd10
ZOTU1	25855	22769	24210	29456	25111	12765	16798	29360	20575	17383	0	0	0	0	0	0	0	0	0	0	bacteria	bacteroidota	flavobacteriia	flavobacteriales	flavobacteriaceae	Fulvibacter
ZOTU2	8318	10553	8401	3461	8469	15153	12023	4013	10348	15405	1	0	0	0	0	0	0	0	0	0	bacteria	actinomycetota	actinomycetes	kitasatosporales	streptomycetaceae	streptomyces
ZOTU3	161	180	373	183	153	185	1748	352	418	595	6508	13315	4342	12179	9732	10042	12010	13967	8761	6259	bacteria	pseudomonadota	betaproteobacteria	burkholderiales	burkholderiaceae	ralstonia
ZOTU4	0	0	0	0	0	0	0	0	0	0	3680	7598	23907	4859	1617	13014	9843	8069	3767	8607	bacteria	pseudomonadota	alphaproteobacteria	rhodospirillales	rhodospirillaceae	telmatospirillum
ZOTU5	0	0	0	0	0	0	0	0	0	0	16692	548	817	1518	4433	1604	512	2048	4520	7037	bacteria	campylobacterota	epsilonproteobacteria	campylobacterales	arcobacteraceae	malaciobacter
ZOTU6	0	0	0	0	0	0	0	0	0	0	1173	3419	2288	3336	3528	2303	6034	2532	2893	3199	bacteria	pseudomonadota	gammaproteobacteria	pseudomonadales	pseudomonadaceae	pseudomonas
ZOTU7	0	0	0	0	0	0	0	0	0	0	3102	1703	809	4412	927	1027	3086	2410	5243	2728	bacteria	verrucomicrobiota	verrucomicrobiae	verrucomicrobiales	rubritaleaceae	rubritalea
ZOTU8	442	1105	1613	1574	693	6200	3611	917	2648	1065	0	0	0	0	0	0	0	0	0	0	bacteria	pseudomonadota	alphaproteobacteria	rhodospirillales	kiloniellaceae	aestuariispira
ZOTU9	0	0	0	0	0	0	0	0	0	0	1151	1556	352	3207	1297	790	524	201	4516	2979	bacteria	mycoplasmatota	mollicutes	mycoplasmatales	mycoplasmataceae	mycoplasma
ZOTU10	0	0	0	0	0	0	0	0	0	0	1179	2999	1171	1655	1067	2149	799	412	485	1329	bacteria	bacillota	clostridia	lachnospirales	vallitaleaceae	petrocella
ZOTU11	0	0	0	0	0	0	0	0	0	0	337	1174	370	280	335	1341	393	558	228	203	bacteria	bacillota	clostridia	lachnospirales	vallitaleaceae	petrocella
ZOTU12	7	5	1	3	7	7	41	16	4	38	341	153	355	361	401	321	367	513	371	129	bacteria	pseudomonadota	betaproteobacteria	burkholderiales	burkholderiaceae	ralstonia
ZOTU13	0	0	0	0	0	0	0	0	0	0	0	0	0	0	2402	0	0	0	0	0	bacteria	synergistota	synergistia	synergistales	thermovirgaceae	thermovirga
ZOTU14	2	0	2	0	1	12	24	0	6	17	13	21	0	0	1325	0	0	258	13	21	bacteria	actinomycetota	actinomycetes	mycobacteriales	corynebacteriaceae	corynebacterium
ZOTU15	0	0	0	0	0	0	0	0	0	0	0	0	0	0	1486	0	0	0	0	0	bacteria	bacillota	clostridia	thermoanaerobacterales	thermoanaerobacteraceae	thermoanaerobacter
ZOTU16	0	0	0	0	0	0	12	0	11	11	2	34	0	8	321	17	3	704	81	0	bacteria	actinomycetota	actinomycetes	micrococcales	micrococcaceae	micrococcus
ZOTU17	6	3	12	0	8	0	0	8	9	11	30	138	0	215	0	111	20	207	54	42	bacteria	pseudomonadota	betaproteobacteria	burkholderiales	burkholderiaceae	paraburkholderia
ZOTU18	1	0	0	0	1	1	3	1	2	4	18	79	0	132	8	279	8	290	15	6	bacteria	pseudomonadota	betaproteobacteria	burkholderiales	sphaerotilaceae	roseateles
ZOTU19	0	0	0	0	0	0	0	0	0	0	0	0	0	0	827	0	0	0	0	0	bacteria	actinomycetota	actinomycetes	candidatusnanopelagicales	candidatusnanopelagicaceae	candidatusplanktophila
ZOTU20	0	0	0	0	0	0	0	0	0	0	2	0	0	0	0	0	0	0	0	679	bacteria	bacteroidota	flavobacteriia	flavobacteriales	parvicellaceae	parvicella
ZOTU21	20	31	30	128	31	128	104	11	36	62	0	0	0	28	0	0	0	0	0	113	bacteria	mycoplasmatota	mollicutes	mycoplasmatales	mycoplasmataceae	mycoplasma
ZOTU22	5	29	50	48	327	59	34	5	33	28	0	0	0	0	0	0	0	0	0	0	bacteria	pseudomonadota	gammaproteobacteria	oceanospirillales	saccharospirillaceae	reinekea
ZOTU23	0	0	0	0	0	0	0	0	0	0	0	19	35	0	25	0	0	362	64	240	bacteria	pseudomonadota	gammaproteobacteria	vibrionales	vibrionaceae	vibrio
ZOTU24	34	7	20	4	6	12	8	77	410	6	0	0	0	0	0	0	0	0	0	0	bacteria	planctomycetota	planctomycetia	planctomycetales	planctomycetaceae	gimesia
ZOTU25	0	0	0	0	0	0	0	0	0	0	0	0	0	0	699	0	0	0	0	0	bacteria	actinomycetota	actinomycetes	micrococcales	microbacteriaceae	aquiluna
ZOTU26	0	0	0	0	0	0	0	0	0	1	0	0	20	112	308	42	0	0	27	13	bacteria	actinomycetota	actinomycetes	mycobacteriales	corynebacteriaceae	corynebacterium
ZOTU27	0	0	0	0	0	0	0	0	0	0	0	0	0	415	0	0	0	0	0	0	bacteria	cyanobacteriota	cyanobacteria	chroococcales	microcystaceae	microcystis
ZOTU28	0	0	0	0	0	0	0	0	0	0	0	0	0	367	0	0	0	0	0	0	bacteria	actinomycetota	actinomycetes	mycobacteriales	mycobacteriaceae	mycobacterium
ZOTU31	0	0	5	0	3	0	0	0	0	0	0	21	0	0	292	10	0	0	0	4	bacteria	pseudomonadota	betaproteobacteria	burkholderiales	oxalobacteraceae	massilia
ZOTU33	0	0	0	0	0	1	0	0	0	1	1	0	0	0	0	0	0	324	0	7	bacteria	pseudomonadota	alphaproteobacteria	hyphomicrobiales	nitrobacteraceae	bradyrhizobium
ZOTU34	0	0	0	0	0	0	0	0	0	0	0	0	2	0	339	0	0	0	0	0	bacteria	pseudomonadota	gammaproteobacteria	enterobacterales	enterobacteriaceae	citrobacter
ZOTU35	0	46	19	0	0	0	0	62	124	58	0	0	0	0	0	0	0	0	0	0	bacteria	Chlamydiota	chlamydiia	parachlamydiales	simkaniaceae	candidatusfritschea
ZOTU36	0	0	0	0	0	0	0	0	0	0	0	0	0	49	0	0	12	179	0	79	bacteria	pseudomonadota	gammaproteobacteria	vibrionales	vibrionaceae	vibrio
ZOTU37	0	0	2	0	1	0	35	0	0	0	13	0	0	16	14	0	38	190	0	0	bacteria	pseudomonadota	alphaproteobacteria	hyphomicrobiales	methylobacteriaceae	methylobacterium
ZOTU38	0	0	0	0	0	0	0	0	0	0	0	0	0	0	272	0	0	0	0	0	bacteria	fusobacteriota	fusobacteriia	fusobacteriales	fusobacteriaceae	fusobacterium
ZOTU39	0	0	0	0	0	0	1	0	0	0	0	0	11	17	0	234	4	0	30	0	bacteria	pseudomonadota	gammaproteobacteria	oceanospirillales	hahellaceae	hahella
ZOTU40	0	2	0	0	0	0	0	0	0	0	0	0	0	0	259	0	0	0	0	0	bacteria	pseudomonadota	alphaproteobacteria	sphingomonadales	sphingomonadaceae	novosphingobium
ZOTU41	0	0	0	0	0	0	0	0	0	0	0	9	0	0	223	0	18	0	1	39	bacteria	actinomycetota	actinomycetes	micrococcales	micrococcaceae	kocuria
ZOTU43	0	0	0	0	0	0	1	0	0	0	0	0	0	0	1	0	0	0	274	0	bacteria	bacillota	bacilli	bacillales	bacillaceae	anoxybacillus
ZOTU44	0	0	0	0	0	0	0	0	0	6	0	0	0	0	223	24	0	0	0	0	bacteria	actinomycetota	actinomycetes	micrococcales	brevibacteriaceae	brevibacterium
ZOTU45	0	0	0	0	0	0	0	0	0	0	0	0	0	0	354	0	0	0	0	0	bacteria	synergistota	synergistia	synergistales	thermovirgaceae	thermovirga
ZOTU46	0	0	0	0	0	0	0	0	0	0	12	0	0	0	207	0	0	0	0	0	bacteria	actinomycetota	actinomycetes	mycobacteriales	corynebacteriaceae	corynebacterium
ZOTU47	0	0	0	0	1	0	0	0	0	0	0	143	0	0	0	54	0	0	0	0	bacteria	pseudomonadota	betaproteobacteria	burkholderiales	burkholderiaceae	paraburkholderia
ZOTU48	13	0	42	16	2	0	115	0	4	0	0	0	0	0	0	0	0	0	0	1	bacteria	pseudomonadota	gammaproteobacteria	oceanospirillales	oceanospirillaceae	marinobacterium
ZOTU49	0	0	0	0	0	0	0	0	0	0	0	0	0	0	0	0	0	0	208	0	bacteria	chloroflexota	chloroflexota	chloroflexota	chloroflexota	thermobaculum
ZOTU50	0	0	0	0	0	0	0	1	0	0	0	0	0	0	195	0	0	0	0	0	bacteria	bacillota	bacilli	bacillales	bacillaceae	anoxybacillus
ZOTU51	0	0	0	0	0	0	0	0	2	5	5	0	7	76	0	59	17	0	0	0	bacteria	bacillota	bacilli	bacillales	staphylococcaceae	staphylococcus
ZOTU52	0	0	1	0	0	0	0	1	0	0	10	45	0	24	0	16	9	72	30	16	bacteria	pseudomonadota	betaproteobacteria	burkholderiales	burkholderiaceae	paraburkholderia
ZOTU53	0	0	1	0	1	0	3	0	0	0	0	0	0	0	2	92	8	56	0	0	bacteria	pseudomonadota	betaproteobacteria	burkholderiales	oxalobacteraceae	massilia
ZOTU54	0	1	0	0	1	0	0	1	0	0	0	0	16	75	45	8	3	0	0	0	bacteria	pseudomonadota	alphaproteobacteria	rickettsiales	rickettsiaceae	rickettsia
ZOTU55	1	0	0	0	0	0	0	0	0	0	0	0	0	0	0	0	0	0	139	0	bacteria	pseudomonadota	alphaproteobacteria	rhodobacterales	roseobacteraceae	roseobacter
ZOTU56	0	0	1	0	1	0	0	0	1	1	3	64	4	14	0	36	9	76	44	33	bacteria	pseudomonadota	betaproteobacteria	burkholderiales	burkholderiaceae	ralstonia
ZOTU57	0	0	0	0	0	0	0	0	0	0	0	0	0	0	0	40	0	0	113	0	bacteria	pseudomonadota	gammaproteobacteria	xanthomonadales	rhodanobacteraceae	dyella
ZOTU58	0	0	0	0	0	0	0	0	0	0	0	0	0	0	0	125	0	0	20	0	bacteria	pseudomonadota	alphaproteobacteria	hyphomicrobiales	hyphomicrobiaceae	hyphomicrobium
ZOTU59	0	0	0	2	0	5	0	20	0	5	21	31	0	17	14	0	0	70	5	4	bacteria	pseudomonadota	gammaproteobacteria	moraxellales	moraxellaceae	acinetobacter
ZOTU60	0	0	0	0	0	0	0	0	0	0	0	0	0	130	0	0	0	0	0	0	bacteria	pseudomonadota	alphaproteobacteria	rhodobacterales	roseobacteraceae	lentibacter
ZOTU61	0	0	0	0	0	0	0	0	0	0	0	0	0	0	0	0	36	55	31	7	bacteria	bacteroidota	flavobacteriia	flavobacteriales	crocinitomicaceae	wandonia
ZOTU62	0	0	0	0	0	0	0	0	0	0	0	0	0	0	191	0	0	0	0	0	bacteria	bacillota	clostridia	thermoanaerobacterales	thermoanaerobacteraceae	thermoanaerobacter
ZOTU63	2	1	2	0	2	0	0	1	0	0	4	33	0	7	0	23	1	45	11	7	bacteria	pseudomonadota	betaproteobacteria	burkholderiales	burkholderiaceae	paraburkholderia
ZOTU64	0	0	0	0	0	0	0	0	0	0	0	0	0	0	0	0	0	0	136	0	bacteria	pseudomonadota	gammaproteobacteria	vibrionales	vibrionaceae	vibrio
ZOTU65	0	0	1	0	0	0	0	0	0	0	0	0	0	36	3	37	22	21	0	2	bacteria	pseudomonadota	alphaproteobacteria	sphingomonadales	sphingomonadaceae	sphingomonas
ZOTU66	1	0	0	2	0	0	0	0	6	0	0	84	0	0	0	2	8	0	0	23	bacteria	pseudomonadota	betaproteobacteria	burkholderiales	burkholderiaceae	paraburkholderia
ZOTU67	0	0	0	0	0	0	0	0	0	0	0	0	0	0	0	0	116	0	0	0	bacteria	pseudomonadota	gammaproteobacteria	xanthomonadales	rhodanobacteraceae	dyella
ZOTU68	0	0	1	0	0	0	0	0	1	0	6	43	0	11	0	19	2	70	17	10	bacteria	pseudomonadota	betaproteobacteria	burkholderiales	burkholderiaceae	paraburkholderia
ZOTU69	0	0	0	0	0	0	0	0	0	0	3	0	0	76	0	0	0	0	34	0	bacteria	pseudomonadota	alphaproteobacteria	hyphomicrobiales	rhodobiaceae	rhodobium
ZOTU70	0	0	0	0	0	0	0	0	0	0	0	0	0	0	0	119	13	0	0	0	bacteria	pseudomonadota	betaproteobacteria	rhodocyclales	rhodocyclaceae	aromatoleum
ZOTU72	0	0	0	0	0	0	0	0	0	0	0	25	0	9	0	39	1	50	6	0	bacteria	pseudomonadota	betaproteobacteria	burkholderiales	sphaerotilaceae	roseateles
ZOTU73	0	0	0	0	0	0	0	0	0	0	0	0	0	0	0	0	0	0	119	0	bacteria	pseudomonadota	gammaproteobacteria	pseudomonadales	pseudomonadaceae	pseudomonas
ZOTU74	0	0	4	2	0	0	0	0	0	0	0	0	0	0	0	0	103	0	0	0	bacteria	pseudomonadota	gammaproteobacteria	moraxellales	moraxellaceae	acinetobacter
ZOTU76	0	0	0	0	0	0	0	0	0	0	0	0	0	0	108	0	0	0	0	0	bacteria	bacillota	bacilli	bacillales	bacillaceae	virgibacillus
ZOTU77	0	3	0	1	1	21	31	6	9	20	0	0	0	0	0	0	0	0	0	0	bacteria	pseudomonadota	alphaproteobacteria	rhodospirillales	thalassospiraceae	thalassospira
ZOTU78	0	13	3	1	0	10	0	8	0	37	0	0	0	0	0	0	0	0	0	0	bacteria	pseudomonadota	alphaproteobacteria	rhodospirillales	rhodospirillaceae	marivibrio
ZOTU79	0	0	0	1	0	0	0	0	0	0	0	0	0	26	1	0	0	0	0	58	bacteria	actinomycetota	actinomycetes	micrococcales	intrasporangiaceae	janibacter
ZOTU80	0	0	0	0	0	0	0	0	0	0	0	0	0	74	0	0	0	0	0	0	bacteria	planctomycetota	planctomycetia	pirellulales	pirellulaceae	aureliella
ZOTU81	0	0	0	0	0	0	0	0	0	0	0	0	0	0	0	0	0	0	81	0	bacteria	actinomycetota	actinomycetes	bifidobacteriales	bifidobacteriaceae	bifidobacterium
ZOTU82	0	0	0	0	0	0	0	0	0	0	0	0	0	0	0	0	0	0	94	0	bacteria	pseudomonadota	betaproteobacteria	burkholderiales	burkholderiales	tepidimonas
ZOTU83	0	0	0	0	0	0	0	1	0	1	0	0	0	0	18	0	80	3	0	0	bacteria	pseudomonadota	alphaproteobacteria	rhodobacterales	paracoccaceae	paracoccus
ZOTU84	0	0	0	0	1	2	0	0	3	0	4	0	0	0	0	0	0	0	82	0	bacteria	pseudomonadota	alphaproteobacteria	hyphomicrobiales	phyllobacteriaceae	mesorhizobium
ZOTU85	0	0	0	0	5	0	0	0	13	0	10	16	5	0	26	0	0	15	0	0	bacteria	pseudomonadota	alphaproteobacteria	hyphomicrobiales	rhizobiaceae	rhizobium
ZOTU86	0	0	0	0	0	0	0	0	0	0	0	0	0	0	3	75	0	0	0	2	bacteria	pseudomonadota	alphaproteobacteria	hyphomicrobiales	rhizobiaceae	rhizobium
ZOTU88	0	0	0	0	0	0	0	0	0	0	0	0	0	0	0	0	0	0	87	0	bacteria	pseudomonadota	gammaproteobacteria	oceanospirillales	endozoicomonadaceae	kistimonas
ZOTU89	0	0	0	0	0	0	0	0	0	0	7	0	0	0	0	38	0	0	24	5	bacteria	bacillota	bacilli	lactobacillales	enterococcaceae	enterococcus
ZOTU90	2	0	0	2	0	0	0	0	0	0	0	0	0	0	0	0	0	0	71	0	bacteria	acidobacteriota	terriglobia	terriglobales	acidobacteriaceae	granulicella
ZOTU91	0	0	0	0	0	0	0	0	0	0	12	22	0	26	0	0	0	5	0	0	bacteria	bacteroidota	cytophagia	cytophagales	hymenobacteraceae	nibribacter
ZOTU92	1	0	5	0	0	0	0	0	0	0	0	0	0	0	0	0	0	0	0	62	bacteria	pseudomonadota	alphaproteobacteria	sphingomonadales	erythrobacteraceae	croceibacterium
ZOTU93	0	0	0	0	1	0	0	0	0	0	0	68	0	0	0	5	5	0	0	6	bacteria	pseudomonadota	betaproteobacteria	burkholderiales	burkholderiaceae	burkholderia
ZOTU95	0	0	0	0	3	0	0	0	0	0	0	0	0	0	0	50	3	0	0	0	bacteria	actinomycetota	actinomycetes	mycobacteriales	lawsonellaceae	lawsonella
ZOTU96	0	0	0	0	0	0	0	0	0	0	0	66	0	0	0	0	0	0	0	0	bacteria	pseudomonadota	alphaproteobacteria	hyphomicrobiales	reyranellaceae	reyranella
ZOTU97	0	0	0	0	1	0	0	1	0	3	8	49	0	12	50	51	9	83	16	15	bacteria	pseudomonadota	betaproteobacteria	burkholderiales	burkholderiaceae	ralstonia
ZOTU98	2	2	0	0	0	0	5	0	0	0	0	29	3	0	1	0	0	36	0	0	bacteria	pseudomonadota	gammaproteobacteria	pseudomonadales	pseudomonadaceae	pseudomonas
ZOTU100	0	0	0	0	0	0	0	0	0	0	0	61	0	0	0	9	0	0	3	0	bacteria	pseudomonadota	betaproteobacteria	burkholderiales	burkholderiaceae	paraburkholderia
ZOTU102	0	0	0	0	0	0	0	0	0	0	0	0	0	0	0	50	0	0	0	0	bacteria	pseudomonadota	alphaproteobacteria	rhodobacterales	paracoccaceae	paracoccus
ZOTU104	0	0	0	0	0	0	0	0	0	0	0	0	0	0	0	0	0	0	60	0	bacteria	bacteroidota	sphingobacteriia	sphingobacteriales	sphingobacteriaceae	sphingobacterium
ZOTU106	0	0	0	0	0	1	0	0	0	0	28	0	13	2	0	0	0	0	7	0	bacteria	pseudomonadota	gammaproteobacteria	legionellales	legionellaceae	legionella
ZOTU107	0	0	0	0	0	0	0	0	1	0	0	0	0	0	0	0	48	0	10	0	bacteria	pseudomonadota	alphaproteobacteria	rhodobacterales	paracoccaceae	paracoccus
ZOTU108	0	0	0	0	0	0	0	0	0	0	0	6	0	0	49	1	0	0	0	0	bacteria	pseudomonadota	betaproteobacteria	burkholderiales	oxalobacteraceae	massilia
ZOTU109	0	0	0	0	0	0	0	0	0	0	0	0	0	0	0	0	0	49	0	0	bacteria	pseudomonadota	alphaproteobacteria	hyphomicrobiales	beijerinckiaceae	rhodoblastus
ZOTU110	0	0	0	0	0	0	0	0	0	0	0	56	0	0	0	0	0	0	0	0	bacteria	pseudomonadota	deltaproteobacteria	myxococcales	kofleriaceae	haliangium
ZOTU111	0	0	1	0	0	0	2	0	0	0	0	0	0	0	0	34	1	18	0	0	bacteria	pseudomonadota	betaproteobacteria	burkholderiales	oxalobacteraceae	massilia
ZOTU112	0	0	0	0	0	0	0	0	0	0	0	0	0	0	0	0	0	0	51	0	bacteria	bacillota	bacilli	bacillales	bacillalesfamilyx.incertaesedis	thermicanus
ZOTU113	0	0	0	0	0	0	0	0	0	0	0	0	0	0	0	0	5	0	0	58	bacteria	pseudomonadota	betaproteobacteria	burkholderiales	burkholderiaceae	paraburkholderia
ZOTU114	0	0	0	0	0	0	0	0	0	0	0	44	0	0	0	11	0	0	12	0	bacteria	pseudomonadota	betaproteobacteria	burkholderiales	burkholderiaceae	ralstonia
ZOTU115	0	0	0	0	0	0	0	0	0	0	0	55	0	0	0	0	0	0	0	0	bacteria	pseudomonadota	betaproteobacteria	neisseriales	neisseriaceae	snodgrassella
ZOTU116	0	0	0	0	0	0	0	0	0	0	0	0	0	0	46	0	0	0	0	0	bacteria	actinomycetota	coriobacteriia	coriobacteriales	coriobacteriaceae	collinsella
ZOTU117	0	0	0	0	0	0	0	0	0	0	0	0	0	0	47	0	0	0	0	0	bacteria	pseudomonadota	gammaproteobacteria	pseudomonadales	pseudomonadaceae	pseudomonas
ZOTU118	0	0	0	0	0	0	0	0	0	0	0	0	0	0	0	0	0	0	62	0	bacteria	pseudomonadota	betaproteobacteria	burkholderiales	burkholderiales	tepidimonas
ZOTU119	0	0	0	0	0	0	0	0	0	0	0	0	0	0	0	0	0	0	47	0	bacteria	pseudomonadota	alphaproteobacteria	caulobacterales	caulobacteraceae	brevundimonas
ZOTU120	0	0	0	0	0	0	0	0	0	0	0	33	0	0	0	9	0	0	0	0	bacteria	pseudomonadota	betaproteobacteria	burkholderiales	burkholderiaceae	paraburkholderia
ZOTU121	0	23	4	1	0	0	19	0	0	0	0	0	0	0	0	0	0	0	0	0	bacteria	bacteroidota	flavobacteriia	flavobacteriales	weeksellaceae	spongiimonas
ZOTU122	0	0	0	0	0	0	0	0	0	0	0	0	0	0	0	0	0	0	33	0	bacteria	bacteroidota	flavobacteriia	flavobacteriales	parvicellaceae	parvicella
ZOTU123	0	0	0	0	0	0	0	0	0	0	0	0	0	0	0	0	0	0	54	0	bacteria	pseudomonadota	betaproteobacteria	rhodocyclales	zoogloeaceae	azoarcus
ZOTU124	0	0	0	0	0	0	0	0	0	0	0	0	0	0	0	0	0	0	52	0	bacteria	pseudomonadota	betaproteobacteria	burkholderiales	burkholderiales	tepidicella
ZOTU125	0	0	0	0	0	0	0	0	0	0	0	0	49	0	0	0	0	0	0	0	bacteria	pseudomonadota	betaproteobacteria	burkholderiales	comamonadaceae	melaminivora
ZOTU126	0	0	0	0	0	0	0	0	0	0	0	0	0	0	0	0	0	0	0	39	bacteria	planctomycetota	planctomycetia	isosphaerales	isosphaeraceae	tundrisphaera
ZOTU127	0	0	0	5	0	0	30	0	0	0	0	0	0	0	0	0	0	0	0	0	bacteria	pseudomonadota	alphaproteobacteria	rhodobacterales	paracoccaceae	albirhodobacter
ZOTU128	0	0	0	0	0	0	0	0	4	0	0	36	0	1	0	0	1	0	0	10	bacteria	pseudomonadota	betaproteobacteria	burkholderiales	burkholderiaceae	paraburkholderia
ZOTU129	0	0	0	0	0	0	0	0	0	0	0	28	0	0	0	1	10	0	0	4	bacteria	pseudomonadota	betaproteobacteria	burkholderiales	burkholderiaceae	paraburkholderia
ZOTU130	0	0	0	0	0	0	0	0	0	0	0	0	0	0	0	0	0	0	32	0	bacteria	pseudomonadota	alphaproteobacteria	hyphomicrobiales	brucellaceae	daeguia
ZOTU131	0	0	0	0	0	0	0	0	0	0	0	0	0	0	0	31	0	0	0	0	bacteria	pseudomonadota	gammaproteobacteria	chromatiales	thioalkalispiraceae	endothiovibrio
ZOTU133	0	0	2	0	0	0	0	0	0	0	0	17	6	0	0	13	0	0	0	0	bacteria	pseudomonadota	gammaproteobacteria	moraxellales	moraxellaceae	moraxella
ZOTU135	0	0	0	0	0	7	0	0	0	0	0	23	0	0	0	0	0	0	0	0	bacteria	actinomycetota	actinomycetes	mycobacteriales	corynebacteriaceae	corynebacterium
ZOTU136	0	0	0	0	0	0	0	0	0	0	0	0	0	0	37	0	0	0	0	0	bacteria	actinomycetota	thermoleophilia	solirubrobacterales	solirubrobacteraceae	solirubrobacter
ZOTU137	0	0	0	0	0	0	0	0	0	0	24	0	0	0	0	11	0	0	0	0	bacteria	pseudomonadota	alphaproteobacteria	caulobacterales	caulobacteraceae	caulobacter
ZOTU138	0	0	2	0	0	0	0	5	0	0	21	9	0	0	0	0	0	0	0	0	bacteria	pseudomonadota	betaproteobacteria	burkholderiales	burkholderiaceae	paraburkholderia
ZOTU140	0	0	0	0	0	0	0	0	0	0	0	26	0	0	1	0	3	0	0	13	bacteria	pseudomonadota	betaproteobacteria	burkholderiales	burkholderiaceae	ralstonia
ZOTU141	0	0	0	0	0	0	0	0	0	0	28	0	0	0	0	0	0	0	0	0	bacteria	acidobacteriota	blastocatellia	blastocatellales	blastocatellaceae	stenotrophobacter
ZOTU142	0	0	0	0	0	0	0	0	0	0	0	0	0	0	28	0	0	0	0	0	bacteria	bacillota	clostridia	peptostreptococcales	filifactoraceae	acetoanaerobium
ZOTU143	0	0	0	0	0	0	2	0	0	0	0	28	0	0	0	0	5	0	0	0	bacteria	pseudomonadota	alphaproteobacteria	caulobacterales	caulobacteraceae	brevundimonas
ZOTU145	0	0	0	0	0	0	0	0	0	0	0	0	0	0	36	0	0	0	0	0	bacteria	actinomycetota	actinomycetes	mycobacteriales	nocardiaceae	rhodococcus
ZOTU146	0	0	0	0	0	0	0	0	0	0	0	0	0	0	26	0	0	0	0	0	bacteria	pseudomonadota	gammaproteobacteria	immundisolibacterales	immundisolibacteraceae	immundisolibacter
ZOTU147	0	0	0	0	0	0	0	0	0	0	0	0	4	0	0	0	38	0	0	0	bacteria	pseudomonadota	betaproteobacteria	burkholderiales	burkholderiaceae	cupriavidus
ZOTU148	0	0	0	0	0	0	0	0	0	0	0	0	0	1	0	16	0	0	8	9	bacteria	bacillota	clostridia	lachnospirales	vallitaleaceae	petrocella
ZOTU149	0	0	0	0	0	0	0	0	2	0	0	0	0	0	30	0	0	0	0	0	bacteria	pseudomonadota	gammaproteobacteria	pseudomonadales	pseudomonadaceae	pseudomonas
ZOTU150	0	0	0	0	0	0	0	0	0	0	0	0	0	0	0	0	0	1	22	0	bacteria	bacillota	bacilli	bacillales	bacillalesfamilyx.incertaesedis	thermicanus
ZOTU151	0	0	0	0	0	0	0	0	0	0	0	0	0	0	0	0	0	0	0	24	bacteria	bacteroidota	flavobacteriia	flavobacteriales	weeksellaceae	chryseobacterium
ZOTU152	0	0	0	0	0	0	0	0	0	0	0	0	0	0	4	0	0	34	0	0	bacteria	pseudomonadota	betaproteobacteria	burkholderiales	burkholderiales	aquabacterium
ZOTU153	0	0	0	0	0	0	0	0	0	0	0	0	0	0	38	0	0	0	0	0	bacteria	actinomycetota	actinomycetes	mycobacteriales	corynebacteriaceae	corynebacterium
ZOTU154	0	0	0	0	0	0	0	0	0	0	0	23	0	0	0	11	0	0	0	0	bacteria	pseudomonadota	gammaproteobacteria	pseudomonadales	pseudomonadaceae	pseudomonas
ZOTU157	0	0	0	0	0	0	0	0	0	0	0	0	0	0	0	0	0	0	0	23	bacteria	pseudomonadota	gammaproteobacteria	chromatiales	halothiobacillaceae	halothiobacillus
ZOTU158	0	0	0	0	0	0	0	0	0	0	1	6	0	1	0	3	0	22	3	8	bacteria	pseudomonadota	betaproteobacteria	burkholderiales	burkholderiaceae	ralstonia
ZOTU160	0	0	0	0	0	0	0	0	0	0	0	19	0	0	34	4	0	0	0	7	bacteria	pseudomonadota	betaproteobacteria	burkholderiales	oxalobacteraceae	massilia
ZOTU161	0	0	0	0	0	0	0	0	0	0	23	0	0	0	0	0	0	0	0	0	bacteria	pseudomonadota	alphaproteobacteria	caulobacterales	caulobacteraceae	phenylobacterium
ZOTU162	0	0	0	0	0	0	1	0	0	0	0	0	0	0	0	13	1	9	0	0	bacteria	pseudomonadota	betaproteobacteria	burkholderiales	oxalobacteraceae	massilia
ZOTU163	0	1	2	0	0	7	0	0	10	3	0	0	0	0	0	0	0	0	0	0	bacteria	campylobacterota	epsilonproteobacteria	campylobacterales	arcobacteraceae	malaciobacter
ZOTU165	0	0	0	0	0	0	0	0	0	0	17	0	0	0	0	0	0	10	0	0	bacteria	bacillota	bacilli	bacillales	staphylococcaceae	staphylococcus
ZOTU166	0	0	0	0	0	0	0	0	0	0	0	0	0	0	0	0	0	0	29	0	bacteria	bacillota	bacilli	bacillales	bacillaceae	geobacillus
ZOTU167	0	0	0	0	0	0	0	0	4	0	0	17	0	0	1	0	0	0	0	0	bacteria	actinomycetota	actinomycetes	micrococcales	micrococcaceae	kocuria
ZOTU168	0	0	0	0	0	3	0	0	0	0	0	0	0	0	0	0	18	0	0	0	bacteria	bacillota	bacilli	lactobacillales	streptococcaceae	streptococcus
ZOTU169	0	0	0	0	0	0	0	0	0	0	0	0	0	0	0	0	0	21	0	0	bacteria	bacillota	tissierellia	tissierellales	peptoniphilaceae	peptoniphilus
ZOTU170	0	0	0	0	0	0	0	0	0	0	0	0	0	0	0	24	0	0	0	0	bacteria	pseudomonadota	gammaproteobacteria	thiotrichales	piscirickettsiaceae	methylophaga
ZOTU171	0	0	0	0	0	0	0	0	0	0	0	0	0	0	0	0	27	0	0	0	bacteria	pseudomonadota	betaproteobacteria	burkholderiales	burkholderiaceae	paraburkholderia
ZOTU172	0	0	0	0	0	0	0	0	0	0	0	0	0	3	0	0	18	0	0	0	bacteria	bacteroidota	flavobacteriia	flavobacteriales	vicingaceae	vicingus
ZOTU173	0	0	0	0	0	0	0	1	0	0	0	0	0	0	0	0	0	0	8	22	bacteria	pseudomonadota	gammaproteobacteria	thiotrichales	francisellaceae	francisella
ZOTU174	0	0	0	0	0	0	0	0	0	0	0	0	0	0	0	0	0	0	25	0	bacteria	bacillota	bacilli	bacillales	bacillaceae	geobacillus
ZOTU175	0	0	0	0	1	0	0	0	0	0	0	0	0	0	1	0	22	0	0	0	bacteria	pseudomonadota	gammaproteobacteria	pseudomonadales	pseudomonadaceae	stutzerimonas
ZOTU176	0	0	0	0	0	0	0	0	0	0	0	0	0	0	17	0	0	0	0	0	bacteria	bacillota	clostridia	thermoanaerobacterales	thermoanaerobacteraceae	thermoanaerobacter
ZOTU177	0	0	0	0	0	0	0	1	0	0	2	0	0	0	0	0	0	0	0	19	bacteria	pseudomonadota	betaproteobacteria	burkholderiales	burkholderiaceae	paraburkholderia
ZOTU178	0	0	0	0	0	0	0	0	0	0	0	18	0	0	0	0	0	0	0	0	bacteria	planctomycetota	planctomycetia	pirellulales	lacipirellulaceae	pirellulimonas
ZOTU179	0	0	0	0	0	0	0	0	0	0	0	0	0	0	0	0	0	0	15	0	bacteria	bacteroidota	bacteroidia	bacteroidales	dysgonomonadaceae	seramator
ZOTU180	0	0	0	0	0	0	0	0	0	0	0	21	0	0	0	0	0	0	0	0	bacteria	pseudomonadota	betaproteobacteria	neisseriales	neisseriaceae	snodgrassella
ZOTU181	0	0	0	0	0	0	0	0	0	0	0	19	0	0	0	2	2	0	1	0	bacteria	pseudomonadota	betaproteobacteria	burkholderiales	burkholderiaceae	ralstonia
ZOTU182	0	0	0	0	0	0	0	0	0	0	0	12	0	0	0	0	0	0	0	0	bacteria	pseudomonadota	gammaproteobacteria	moraxellales	moraxellaceae	acinetobacter
ZOTU183	0	0	0	0	0	0	0	0	0	0	0	0	0	0	0	15	1	0	0	0	bacteria	pseudomonadota	betaproteobacteria	nitrosomonadales	sterolibacteriaceae	georgfuchsia
ZOTU184	0	0	0	0	0	0	0	2	0	0	0	19	0	0	0	0	0	0	0	0	bacteria	pseudomonadota	betaproteobacteria	neisseriales	neisseriaceae	snodgrassella
ZOTU185	0	0	0	0	0	0	0	0	0	0	0	0	0	0	0	0	0	0	13	0	bacteria	pseudomonadota	gammaproteobacteria	alteromonadales	shewanellaceae	psychrobium
ZOTU186	0	0	0	0	0	0	0	0	0	0	0	0	0	0	0	0	0	0	15	0	bacteria	bacillota	bacilli	bacillales	bacillaceae	bacillus
ZOTU187	0	0	0	0	1	0	0	0	0	0	0	0	0	0	0	7	0	4	0	0	bacteria	pseudomonadota	betaproteobacteria	burkholderiales	oxalobacteraceae	massilia
ZOTU188	0	0	0	0	0	0	0	0	0	0	0	0	0	1	23	0	0	0	0	0	bacteria	actinomycetota	actinomycetes	mycobacteriales	corynebacteriaceae	corynebacterium
ZOTU189	0	0	0	0	3	0	3	0	2	0	0	0	0	0	0	0	0	0	7	0	bacteria	bacteroidota	flavobacteriia	flavobacteriales	weeksellaceae	cloacibacterium
ZOTU190	0	0	0	0	0	0	0	0	0	0	0	0	0	0	0	0	0	0	0	13	bacteria	pseudomonadota	gammaproteobacteria	oceanospirillales	oceanospirillaceae	marinomonas
ZOTU191	0	0	0	0	0	0	0	0	0	0	1	4	0	0	0	1	1	12	1	3	bacteria	pseudomonadota	betaproteobacteria	burkholderiales	burkholderiaceae	paraburkholderia
ZOTU192	0	0	0	0	0	0	0	0	0	0	0	7	0	0	0	1	2	0	0	20	bacteria	pseudomonadota	betaproteobacteria	burkholderiales	burkholderiaceae	paraburkholderia
ZOTU193	0	0	0	0	0	0	0	0	0	0	11	0	0	0	0	0	0	0	0	0	bacteria	actinomycetota	actinomycetes	mycobacteriales	mycobacteriaceae	mycolicibacterium
ZOTU195	0	0	0	0	0	0	0	0	0	2	0	0	0	0	0	0	0	10	0	0	bacteria	actinomycetota	actinomycetes	actinomycetales	actinomycetaceae	actinomyces
ZOTU197	0	0	0	0	0	0	0	0	0	0	0	0	0	0	0	0	13	0	0	0	bacteria	pseudomonadota	betaproteobacteria	burkholderiales	burkholderiaceae	paraburkholderia
ZOTU198	0	0	0	0	0	0	0	0	0	0	0	0	0	0	0	11	0	0	0	0	bacteria	pseudomonadota	alphaproteobacteria	rhodobacterales	roseobacteraceae	roseobacter
ZOTU199	0	0	0	0	0	0	0	0	0	0	1	19	0	3	0	16	0	41	3	1	bacteria	pseudomonadota	betaproteobacteria	burkholderiales	sphaerotilaceae	roseateles
ZOTU200	0	0	0	0	0	0	0	0	0	0	0	0	0	0	0	0	0	12	0	0	bacteria	bacteroidota	flavobacteriia	flavobacteriales	flavobacteriaceae	polaribacter
ZOTU201	0	0	0	0	0	0	0	0	0	0	0	0	0	0	0	0	0	0	0	10	bacteria	pseudomonadota	alphaproteobacteria	rickettsiales	rickettsiaceae	orientia
ZOTU203	0	0	0	0	0	0	0	0	0	0	1	15	3	3	0	21	0	59	43	2	bacteria	pseudomonadota	betaproteobacteria	burkholderiales	burkholderiaceae	ralstonia
ZOTU204	0	0	0	0	0	0	0	0	0	0	0	0	0	0	0	0	0	0	16	0	bacteria	pseudomonadota	betaproteobacteria	rhodocyclales	zoogloeaceae	azoarcus
ZOTU205	0	0	0	0	0	0	16	0	0	0	0	0	0	0	0	0	0	0	0	0	bacteria	pseudomonadota	gammaproteobacteria	moraxellales	moraxellaceae	acinetobacter
ZOTU206	0	9	0	0	0	0	0	0	0	0	0	0	0	0	0	0	0	0	0	0	bacteria	bacillota	clostridia	christensenellales	christensenellaceae	guopingia
ZOTU207	0	0	0	0	0	0	0	0	0	0	0	0	0	0	0	0	0	0	8	0	bacteria	bacillota	bacilli	bacillales	bacillalesfamilyx.incertaesedis	thermicanus
ZOTU208	0	1	0	0	0	0	0	0	0	0	0	0	0	0	0	0	0	0	11	0	bacteria	pseudomonadota	alphaproteobacteria	rhodobacterales	roseobacteraceae	phaeobacter
ZOTU209	0	0	0	0	0	0	0	0	0	0	0	0	0	0	0	0	12	0	0	0	bacteria	pseudomonadota	gammaproteobacteria	xanthomonadales	rhodanobacteraceae	dyella
ZOTU210	0	0	0	0	0	0	0	0	0	0	0	0	0	0	0	0	0	0	0	14	bacteria	pseudomonadota	gammaproteobacteria	thiotrichales	francisellaceae	francisella
ZOTU211	0	0	0	0	0	0	0	0	0	0	0	0	0	8	0	0	0	0	0	0	bacteria	bacteroidota	bacteroidia	bacteroidales	prevotellaceae	prevotella
ZOTU212	0	0	0	0	0	0	0	0	0	0	0	0	0	0	0	0	2	0	20	0	bacteria	pseudomonadota	alphaproteobacteria	rhodobacterales	roseobacteraceae	pacificoceanicola
ZOTU213	0	0	0	0	0	0	0	0	0	0	0	0	0	0	14	0	0	0	0	0	bacteria	pseudomonadota	betaproteobacteria	burkholderiales	alcaligenaceae	achromobacter
ZOTU214	0	0	0	0	0	0	0	0	0	1	1	8	0	1	3	0	11	7	0	1	bacteria	pseudomonadota	betaproteobacteria	burkholderiales	burkholderiaceae	ralstonia
ZOTU216	0	0	0	0	0	0	0	0	0	0	0	0	1	0	0	0	13	0	2	0	bacteria	pseudomonadota	betaproteobacteria	burkholderiales	burkholderiaceae	cupriavidus
ZOTU217	0	0	0	0	0	0	0	0	0	0	0	0	0	0	10	0	0	0	0	0	bacteria	cyanobacteriota	cyanophyceae	oscillatoriales	oscillatoriaceae	oscillatoria
ZOTU218	0	0	0	0	0	0	10	0	0	0	0	0	0	0	0	0	0	0	0	0	bacteria	bacillota	negativicutes	veillonellales	veillonellaceae	dialister

## Sheet: Table S2
Table S2. Taxonomic affiliation of the core ZOTUs in E. viridis and P. dendritica, including ZOTU-numbers (ZOTU); number of sequence reads for each replicate; taxonomic assignment; their closest relatives (using Blast); with respective accession number (Acession); sequence identity (Sq ident); and their source.
ZOTU	E. viridis										P. dendritica										Phylum	Class	Order	Blast result	Acession	Sq ident (%)	Source
	Ev01	Ev02	Ev03	Ev04	Ev05	Ev06	Ev07	Ev08	Ev09	Ev10	Pd01	Pd02	Pd03	Pd04	Pd05	Pd06	Pd07	Pd08	Pd09	Pd10
ZOTU1	25855	22769	24210	29456	25111	12765	16798	29360	20575	17383	0	0	0	0	0	0	0	0	0	0	bacteroidota	flavobacteriia	flavobacteriales	Fulvibacter tottoriensis	NR 114169	93.94	marine sediment
ZOTU2	8318	10553	8401	3461	8469	15153	12023	4013	10348	15405	1	0	0	0	0	0	0	0	0	0	actinomycetota	actinomycetes	Kitasatosporales	Streptomyces sp.	DQ846821	82.49	European soils
ZOTU3	161	180	373	183	153	185	1748	352	418	595	6508	13315	4342	12179	9732	10042	12010	13967	8761	6259	pseudomonadota	betaproteobacteria	burkholderiales	Ralstonia insidiosa	MW960229	100.00	Ralstonia insidiosa strain
ZOTU4	0	0	0	0	0	0	0	0	0	0	3680	7598	23907	4859	1617	13014	9843	8069	3767	8607	pseudomonadota	alphaproteobacteria	unknown	unknown alphaproteobacteria	HQ675532	81.82	South Atlantic ocean
ZOTU5	0	0	0	0	0	0	0	0	0	0	16692	548	817	1518	4433	1604	512	2048	4520	7037	campylobacterota	epsilonproteobacteria	campylobacterales	Malaciobacter marinus	CP032101	93.28	Pacific Ocean
ZOTU6	0	0	0	0	0	0	0	0	0	0	1173	3419	2288	3336	3528	2303	6034	2532	2893	3199	pseudomonadota	gammaproteobacteria	pseudomonadales	Pseudomonas sp.	MN227209	91.70	Pseudomonas sp. strain
ZOTU7	0	0	0	0	0	0	0	0	0	0	3102	1703	809	4412	927	1027	3086	2410	5243	2728	verrucomicrobiota	verrucomicrobiae	verrucomicrobiales	Rubritalea marina	NR_043701	94.86	marine sponge
ZOTU8	442	1105	1613	1574	693	6200	3611	917	2648	1065	0	0	0	0	0	0	0	0	0	0	pseudomonadota	alphaproteobacteria	rhodospirillales	Aestuariispira insulae	PP053127	89.37	Aestuariispira insulae strain
ZOTU9	0	0	0	0	0	0	0	0	0	0	1151	1556	352	3207	1297	790	524	201	4516	2979	mycoplasmatota	mollicutes	mycoplasmatales	Candidatus Mycoplasma mahonii	OP995474	95.63	brittle star
ZOTU10	0	0	0	0	0	0	0	0	0	0	1179	2999	1171	1655	1067	2149	799	412	485	1329	pseudomonadota	unknown	unknown	unknown Proteobacteria	LN681284	93.68	marine alga
ZOTU11	0	0	0	0	0	0	0	0	0	0	337	1174	370	280	335	1341	393	558	228	203	pseudomonadota	unknown	unknown	unknown Proteobacteria	LN681284	93.28	marine alga
ZOTU12	7	5	1	3	7	7	41	16	4	38	341	153	355	361	401	321	367	513	371	129	pseudomonadota	betaproteobacteria	burkholderiales	Ralstonia pickettii	OQ062259	100.00	rice root
ZOTU21	20	31	30	128	31	128	104	11	36	62	0	0	0	28	0	0	0	0	0	113	mycoplasmatota	mollicutes	mycoplasmatales	Candidatus Mycoplasma mahonii	OP995478	94.05	brittle star
ZOTU22	5	29	50	48	327	59	34	5	33	28	0	0	0	0	0	0	0	0	0	0	pseudomonadota	gammaproteobacteria	oceanospirillales	Reinekea sp.	KF023500	87.5	phytoplankton bloom
ZOTU24	34	7	20	4	6	12	8	77	410	6	0	0	0	0	0	0	0	0	0	0	planctomycetota	planctomycetia	planctomycetales	Gimesia algae	MK554515	76.54	Gimesia algae strain
